# Supplementary material for: Diverse Cretaceous larvae reveal the evolutionary and behavioural history of antlions and lacewings
Source: Nat Commun. 2018 Aug 22;9:3257. doi: 10.1038/s41467-018-05484-y (PMC6105666; doi:10.1038/s41467-018-05484-y)
Supplement: Supplementary file 4 — Supplementary Data 1 [file 41467_2018_5484_MOESM4_ESM.txt]

Supplementary Data

A diverse community of Cretaceous larvae reveals the evolutionary and behavioural history of antlions and related lacewings

Badano et al.

Supplementary Data 1. CHARACTER MATRIX
	

	TITLE Taxa;
	DIMENSIONS NTAX=60;
	TAXLABELS
		Helicoconis Nevrorthus Osmylus Brinckochrysa Hallucinochrysa_diogenesi Pedanoptera_arachnofila Ithone_fusca Oliarces_clara Palpares_libelluloides Stilbopteryx_linearis Dendroleon_pantherinus Tricholeon_relictus Nemoleon_notatus Distoleon_tetragrammicus Macronemurus_appendiculatus Gymnocnemia_variegata Solter_liber Gepus_invisus Brachynemurus_seminolae Acanthaclisis_occitanica Synclisis_baetica Nophis_teillardi Myrmecaelurus_trigrammus Nohoveus Cueta_lineosa Cueta_beieri Myrmeleon_gerlindae Myrmeleon_bore Euroleon_nostras Porrerus_dominicanus Haploglenius Ascalaphus_festivus Bubopsis_agrionoides Libelloides_coccajus Deleproctophylla_australis Puer_maculatus Ululodes_mexicanus Ululodes_sp.1 Neadelphus_protae Osmylops_sejunctus Norfolius_howensis Nymphes_myrmeleonoides Pronymphes_ Nemoptera_bipennis Derhynchia_vansoni Croce Pterocroce_capillaris Psychopsis_elegans Propsychopsis Macleodiella_electrina Cladofer_huangi Aphthartopsychops_scutatus Acanthopsychops_triaina Nymphavus_progenitor Electrocaptivus_cheni Adelpholeon_lithophorus Diodontognathus_papillatus Burmitus_tubulifer Mesoptynx_unguiculatus Pristinofossor_rictus 
	;

END;


BEGIN CHARACTERS;
	TITLE  Character_Matrix;
	DIMENSIONS  NCHAR=118;
	FORMAT DATATYPE = STANDARD GAP = - MISSING = ? SYMBOLS = "  0 1 2 3 4 5 6 7 8 9";
	CHARSTATELABELS 
		1 Body_shape /  elongate_campodeiform ovoid scarabeiform, 2 'Dorso-ventral flattening of the body' /  'body not flattened dorso-ventrally, relatively thick' 'body distinctly compressed dorso-ventrally', 3 'Dolichaster-type setae' /  absent present, 4 Temple_region /  present absent, 5 Posterior_prominence_of_temples /  smooth quadrate 'lobe-like', 6 Dorsal_depression_on_dorsal_side_of_head_capsule /  absent present, 7 Depth_of_dorsal_depression_of_the_head_capsule /  shallow deep very_deep, 8 Occipital_area /  'not heart-shaped' 'heart-shaped (cordate)', 9 Gular_region /  large_sclerite_reaching_head_posterior_margin small_sclerite_limited_to_head_anterior_portion membranous, 10 Hypostomal_bridge /  absent_ present, 11 Shape_of_tentorium /  'H-shaped' 'X-shaped', 12 Posterior_tentorial_grooves /  central_region close_to_hind_margin on_anterior_third_of_head_capsule, 13 Relative_position_of_subgenal_ridge_and_posterior_tentorial_pits /  in_contact 'posterior tentorial pits vetro-lateral to subgenal ridge', 14 Longitudinal_sulcus_at_base_of_maxillary_element /  absent present, 15 Jaws_insertion /  widely_separated closely_approximated_, 16 Mandibular_base_process /  absent present, 17 Chaetotaxy_of_dorsal_surface_of_head_capsule /  'sensilla mainly bristle-like' sensilla_mainly_dolichasters 'sensilla mainly scale-like' sensilla_mainly_curved_stout_setae sensilla_extremely_long_setae, 18 'Chaetotaxy of dorsal side of head capsule, arrangement' /  not_raised on_papillae on_cylindrical_protuberances, 19 Anterior_width_of_clypeolabrum /  'wide, covering whole anterior margin of head between mandibles' 'narrow, covering half of anterior margin of head between mandibles', 20 Setae_on_anterior_margin_of_clypeolabrum /  absent_ present, 21 Type_of_setae_on_anterior_margin_of_clypeolabrum /  dolichasters 'bristle-like' stout_setae long_setae, 22 Extremely_long_setae_on_head_margins /  absent present, 23 Rostrum /  absent present, 24 Spiniform_processes_on_anterior_margin_of_clypeolabrum /  absent present, 25 Number_of_stemmata /  seven six five zero, 26 Ocular_tubercle /  absent present, 27 'Ocular tubercle (if present), size' /  large small, 28 'Ocular tubercle (if present), transversal section' /  subcircular elliptical, 29 Fringe_of_setae_on_external_margin_of_ocular_tubercle /  absent present, 30 Prominent_antennal_tubercle /  absent present, 31 Fixed_curvature_of_antenna /  absent present, 32 Length_of_antenna /  about_as_long_as_mandible_or_longer 'about 2/3 of mandible length or slightly longer' 'at most 1/3 of mandible length', 33 Number_of_flagellomeres /  '1-4' '>10' 'flagellum reduced, with indistinct elements', 34 Antennal_pedicel_length /  'extremely short, i.e. as long as one flagellomere' 'longer than one flagellomere, i.e. approximately as long as antennal scape' much_longer_than_antennal_scape, 35 Diameter_of_flagellomeres /  subequal_to_scape_diameter smaller_than_scape_diameter 'abruptly differentiated in size, diameter of flagellomeres less than half scape diameter', 36 Apical_flagellomere /  simple bifid, 37 Sensilli_on_apical_flagellomere /  _short_sensilli specialized_terminal_seta 'paired, haired spine-like sensilli', 38 'Postmentum, longitudinal division' /  subdivided_longitudinally not_divided_longitudinally, 39 Median_separation_of_paired_premental_elements /  adjacent widely_separated, 40 'Mandibulomaxillary stylets, length' /  'elongate, approximately as long as head capsule' 'compact, shorter than head capsule', 41 'Mandibulomaxillary stylets, shape' /  curved_inwards curved_outwards straight, 42 Position_of_maxillary_base /  'slightly retracted, maxillary groove short, one third as long as ventral head capsule' 'considerably retracted, maxillary groove half as long as ventral head capsule or longer', 43 Longitudinal_apodemal_ridge_of_intermediate_maxillary_element /  absent present, 44 Thickness_of_mandibular_apex /  not_increased markedly_increased, 45 Upward_bending_of_mandible /  'not ben bent, i.e. straight' bent_upward curved, 46 Mandibular_teeth /  absent present, 47 'Apical blade of mandible (if teeth are present)' /  shorter_than_tooth_bearing_portion 'longer than tooth bearing-portion', 48 Mandibular_teeth_number /  one two three seven, 49 'Distance between teeth (if three or more)' /  equidistant median_and_apical_teeth_closer, 50 'Dimensions of apical tooth (if three or more)' /  smaller_than_median_tooth larger_than_median_tooth median_and_apical_teeth_subequal_in_size, 51 Pseudoteeth /  absent present, 52 Internal_margin_of_mandible /  not_enlarged spiny_coating multicusped_lobe, 53 Fringe_of_very_long_setae_on_lateral_side_of_the_mandible /  absent present, 54 'Palpus, length' /  'about 2/3 of mandible or slightly longer' 'at most 1/3 of mandible ', 55 Number_of_labial_palpomeres /  five_or_more four three two, 56 'Premental element (palpiger)' /  'similar, in shape and size, to other palpomeres' strongly_developed_and_ventrally_flattened, 57 Sensory_pit_of_apical_palpomere /  absent_ present, 58 Neck_region /  present absent, 59 'Neck region (if present), size' /  well_developed_and_elongated short, 60 Median_dorsal_cervical_apodeme /  absent present, 61 Cervix /  'short, collar-like, membranous' elongated_and_sclerotized, 62 Head_foramen /  coplanar dorsal, 63 'Mesonotum, tuft of hair-like setar' /  absent present, 64 Mesothoracic_spiracle /  sessile raised_on_a_conical_tubercle, 65 Mesothoracic_setiferous_process /  zero one two, 66 'Anterior mesothoracic setiferous process (if two are present), type' /  'scolus-like' 'tubercle-like' small_protuberance 'extremely elongated, tubular', 67 'Posterior mesothoracic setiferous process (if two), type' /  'scolus-like' 'tubercle-like' small_protuberance 'extremely elongated, tubular', 68 Metathoracic_setiferous_process /  zero one two, 69 'Anterior metathoracic setiferous process (if two), type' /  'scolus-like' 'tubercle-like' small_protuberance 'extremely elongated, tubular', 70 'Posterior metathoracic setiferous process (if two), type' /  'scolus-like' 'tubercle-like' small_protuberance 'extremely elongated, tubular', 71 Extremely_long_setae_on_thoracic_setiferous_processes /  absent present, 72 'Legs, shape' /  relatively_short extremely_elongated, 73 'Fringe of elongated setae on meso- and metathoracic legs' /  'absent, only short setae' present, 74 Metathoracic_legs /  similar_to_mesothoracic_leg more_robust_than_mesothoracic_leg, 75 'Metathoracic legs, tarsus and tibia, articulation' /  articulated fused all_fused, 76 Spiniform_setae_on_tibiae_and_tarsi /  absent present, 77 Empodium /  absent present, 78 'Metathoracic leg, pretarsal claws' /  not_enlarged enlarged, 79 'Pretarsal claws, basal dilatation' /  'simple, not dilated' with_a_basal_quadrangular_dilatation, 80 'Abdominal segment 1, position of spiracle' /  lateral ventral dorsal, 81 'Abdominal segment 2, position of spiracle' /  lateral ventral dorsal, 82 'Abdominal segments 3-8, position of spiracles' /  lateral ventral, 83 Abdominal_setiferous_processes /  absent present, 84 'Abdominal segment 1, dorsal setiferous process' /  absent present, 85 'Abdominal segment 1, ventral setiferous process' /  absent present, 86 'Abdominal segment 1, relative position of dorsal and ventral setiferous processes ' /  not_coplanar coplanar, 87 'Abdominal segment 2, dorsal setiferous process ' /  absent present, 88 'Abdominal segment 2, ventral setiferous process' /  absent present, 89 'Abdominal segment 2, relative position of dorsal and ventral setiferous processes ' /  not_coplanar coplanar, 90 'Abdominal segments 3-7, ventral setiferous processes ' /  absent present, 91 'Abdominal segments 3-7, relative position of dorsal and ventral setiferous processes' /  not_coplanar coplanar, 92 'Abdominal segment 1, position of dorsal setiferous process' /  lateral dorsal, 93 'Abdominal segments 1-7, type of dorsal setiferous processes' /  'scolus-like' 'tubercle-like', 94 'First abdominal segments 1-2, type of ventral setiferous processes' /  'scolus-like ' 'tubercle-like', 95 Extremely_long_setae_on_abdominal_setiferous_processes /  absent present, 96 'Abdominal segment 8, setiferous processes' /  absent present, 97 'Abdominal segment 8, dorsal setiferous process ' /  absent present, 98 'Abdominal segment 8, ventral setiferous process ' /  absent present, 99 'Abdominal segment 8, relative position of setiferous processes' /  not_coplanar coplanar, 100 'Abdominal segment 8, odontoid processes' /  absent present, 101 'Abdominal segment 8, odontoid processes (if present), size' /  very_small large, 102 'Odontoid processes (if present), setae' /  absent present, 103 'Abdominal sternite 8, specialized digging setae' /  absent present, 104 'Abdominal sternite 8, specialized digging setae (if present), arrangement' /  confined_to_posterior_margin_ on_whole_surface, 105 'Abdominal segment 9, shape' /  longer_than_wide wider_than_long, 106 'Abdominal sternite 9, specialized digging setae on ventral surface' /  absent present, 107 'Abdominal sternite 9, specialized digging setae (if present), number and pattern' /  'one line of 2-4 narrow digging setae at base of rastra' 'six stout digging setae arranged into a X- shaped pattern' two_longitudinal_rows_of_narrow_digging_setae one_or_two_transversal_rows_of_stout_digging_setae covering_most_of_sternite_surface, 108 Rastra_ /  absent present, 109 'Rastra (if present), size' /  'very small, not prominent' prominent_and_sclerotized, 110 'Rastra (if present), setae' /  absent present, 111 'Rastra, type of setae (if present)' /  thin_setae digging_setae, 112 'Rastra (if present), relative dimension of digging setae' /  subequal_in_size medial_pair_distinct_smaller_than_lateral_ones, 113 Movement_direction /  mainly_forward forward_and_backward only_backward, 114 Digging_behavior /  absent present, 115 Digging_movement /  'head-first' 'abdomen-first', 116 Pit_building_behaviour /  absent present, 117 Pit_building_habits /  facultative obligate, 118 Camouflaging_behaviour /  absent present ; 
	MATRIX
	Helicoconis                  0001-0-0200100100000-01020---0002--01101210000----00003001-000000--0---000001000000----------------0--0-00-0----00-0-0
	Nevrorthus                   000000-0000010000000-0103----00010002000010010----000000000010000--0---000000000000----------------0--0-00-0----00-0-0
	Osmylus                      0001-0-0200010000000-00010---00012001100110010----00000001-000000--0---000001000000----------------0--0-00-0----00-0-0
	Brinckochrysa                0001-0-0200101000000-00010---00002001110011000----00002001-000000--0---000001000000----------------0--0-00-0----00-0-0
	Hallucinochrysa_diogenesi    0001-0-0??????0000011000?11?0000??0????00??000----000020?1-?000?233233010000101???110-10-0-?0-?????0--0-00-0--?-?????1
	Pedanoptera_arachnofila      0001-0-020????000001100020--0000??001?100??000----000020?1-?000?0--0---10000100???0-----------?----0--0-00-0--?-?????0
	Ithone_fusca                 2001-0-0101100000000-0003----01100000111010100----00002001-001000--0---000200100000----------------0--0-00-0----0100-0
	Oliarces_clara               2001-0-0101100000000-0003----01100000111010100----00000001-001000--0---000000100000----------------0--0-00-0----0100-0
	Palpares_libelluloides       10100110110200001001000001000002111001100000010210000121101101012002110001100102001110110100110101-1100-110110--1110-0
	Stilbopteryx_linearis        10100110110200001001000001000102111001100000010211000121?0110101200200000110010???1??011010?1101??????0-110111101110-0
	Dendroleon_pantherinus       10100100110200001001000001000002111001100000110201000121101101102002110001100100001110110100110101-0--0-00-101011110-0
	Tricholeon_relictus          10100100110200001001000001000002111001100000110201000121101101102002110001100100001110110100110101-0--0-00-101011110-0
	Nemoleon_notatus             10100100110200002001000001000002111001100000110201000121101101012012110001100102001110110101110101-1000-110111111110-0
	Distoleon_tetragrammicus     10100100110200001001000001000002111001100000010201000121101101012012110001100102001110110101110101-1000-110111111110-0
	Macronemurus_appendiculatus  10100100110200001001000001000002111001100000010201000121101101012012110001100102001110110101110101-1000-110111111110-0
	Gymnocnemia_variegata        10100100110200001001000001000002111001100000010201000121101101012012110001100102001110110101110101-0--0-110111111110-0
	Solter_liber                 10100100110200001001000001100002111001100000010210000121101101012012110011100100001110110100110101-1000-110101111110-0
	Gepus_invisus                10100100110200000001100001100002111001100000010210000121101101012112110011100100001110110100110101-1000-110101111110-0
	Brachynemurus_seminolae      10100100110200001001000001000002111001100000010210000121101101012112110001100100001110110100110101-1000-112111111110-0
	Acanthaclisis_occitanica     10100100110200000001100001100002111001100000011202000121101101012212110011100102001110110101110101-0--11114101101110-0
	Synclisis_baetica            10100100110200000001100001100002111001100000010201000121101101012212210011100102001110110101110101-0--10112101101110-0
	Nophis_teillardi             10100100110200000001100001100002111001100000011200000121101101002212??0011100102001????????????????0--11114111101110-0
	Myrmecaelurus_trigrammus     10100100110200000001100001100002111001100000010210001121101101002212110011100102001110110101110101-0--1111411110111100
	Nohoveus                     10100100110200000001100001100002111001100000010210001121101101002212110011100102001110110101110101-0--1111411110111100
	Cueta_lineosa                10100100110200000001100001100002111001100000010210001121101101012212210011100100001110110101110101-1001011111110111100
	Cueta_beieri                 10100100110200000001100001100002111001100000010210001121101101012212210011100100001110110101110101-1101011111110111100
	Myrmeleon_gerlindae          10100100110200000001100001100002111001100000010201001121101101002212110011100102001110110101110101-1000-11310110211110
	Myrmeleon_bore               10100100110200000001100001100002111001100000010201001131101101002212110011100102001110110101110101-1000-11310110211110
	Euroleon_nostras             10100100110200000001100001100002111001100000010201001121101101002212110011100102001110110101110101-1000-11310110211110
	Porrerus_dominicanus         10100??0??????0000011000011000021?100??00??00102010011???01?0100221??1001110010???111011010?11010101????11?1?11???????
	Haploglenius                 1110211111020010200100000101100211100110000001020000012110110101200200000010000220101-01-11-00011111010-00-1011000-0-1
	Ascalaphus_festivus          1010112111020000100100000100010211100110000001021010012110110101200200000010000200111011010100011101010-00-1011000-0-1
	Bubopsis_agrionoides         1010111111020000100100000100010211100110000001021010012110110101200200000010000000111011010000011101010-00-1011000-0-1
	Libelloides_coccajus         1010211111020000100100000100010211100110000001021010012110110101200200000010000000111011010000011101010-00-1011000-0-1
	Deleproctophylla_australis   1010111111020000100100000100010211100110000001021010012110110101200200000010000000111011010000011101010-00-1011000-0-1
	Puer_maculatus               1110111011020010100100000101100211100110000001021010012110110101200202000010000211101-10-0--0-0110-1010-00-1011000-0-1
	Ululodes_mexicanus           1110211111020010100100000101010211100110000001021000012110110101202202000010000111110-10-0-00-0110-1010-00-10???00-0-1
	Ululodes_sp.1                111011?111?20?1010010000?10011021??0???000?00102100001???01?01012022020000????????110-10-0-00-0110-?????0??1?????????1
	Neadelphus_protae            111011?111???000100100000100010211100?1000?0010210000121?01?010020020000?01000011?110-10-0-00-0110-?????0?????????????
	Osmylops_sejunctus           111010-0110200101001100010---10210210110000001-0--000121001001001--1--00000000100011111111100000---0--0-00-0----00-0-0
	Norfolius_howensis           111010-0110200101001100010---10210210110000001-0--000121001001001--1--00000000100011111111100000---0--0-00-0----00-0-0
	Nymphes_myrmeleonoides       101010-0110200001001100110---10210200110000001-0--000121001001001--1--00000000000011101101010000---0--0-00-0----00-0-1
	Pronymphes_                  1?101??011???000100??001?0---102102?0?1000?001-0--100121?01?01001--1--00?00000????11101101000000---?????0?????????????
	Nemoptera_bipennis           101010-0110200001011000000---0022--00110000000----010121100101000--0---000010000000----------------1000-00-0----0100-0
	Derhynchia_vansoni           101010-011?200000011100030---0022--00110000000----010121100?01000--0---000010000000----------------???0-00-0----0100-0
	Croce                        101010-0110200001011000100---00112200110000000----100131100111000--0---000000000000----------------0--0-00-0----00-0-0
	Pterocroce_capillaris        1011-0-0110200001011000000---00112200110000000----000131100111000--0---100000000000----------------0--0-00-0----00-0-0
	Psychopsis_elegans           001010-0110200003101201020---10012000110000000----000110000001000--0---000001000000----------------0--0-00-0----00-0-0
	Propsychopsis                00101??0??????0031012010?0---?00???????000?000----0001???00?000?0--0---000?0??????0----------------0--0???????????????
	Macleodiella_electrina       000000-011?2??000001100100---0000210?11000?0010202100020000?00000--0---00000100???0----------------0--0-10-0----?????0
	Cladofer_huangi              00000??0??????00???1?000?0---?0010?0???00??00103021000???00?0?0?1--1--00?0????????11101101000000---?????0?????????????
	Aphthartopsychops_scutatus   00101??011????003101201020---10002000?1000?000----0001???0??000?0--0---00000100???0----------------0--0?00-0----??????
	Acanthopsychops_triaina      ???1-0-0??????0031012010?0---?001??????00??000----000????00?00?????????00000100??????????????????????????????????????0
	Nymphavus_progenitor         101010-011?2??0000011001?0---1011020??1000?001-0--000121?01?010?1--1--000000000???1??????10??000---?????0????????????1
	Electrocaptivus_xui          10101??0??????0000013100?0---?02??1????00??000----020????00?110?200200100000000???11101101000011???????????0---???????
	Adelpholeon_lithophorus      10100???11?2??01100100000100010211100?1000?00101--000121?01??1?????????000000002??1??????10?0?01????????00-10110?????1
	Diodontognathus_papillatus   1010010111?2??00020110000100010211100?1000?00101--00012??01?010?200???000000000???11??1??10?0?01???0--0-00-??????????1
	Burmitus_tubulifer           10100101??????00?001?000010001011110???00??00102010001???01?01011--1--000000000???11??1?????0?01????????0??0---??????1
	Mesoptynx_unguiculatus       10100??0??????0000011000?10001011110???00??00101--000????01?010?200200000000010???11??1??1??0?0??????????????????????1
	Pristinofossor_rictus        101???????????0?10?10000???????????????000?00102100001?????????????????00110010???1???????????01????????00-10110??????

;

END;
